# Supplementary material for: Design and Evaluation of Autophagy-Inducing Particles for the Treatment of Abnormal Lipid Accumulation
Source: Pharmaceutics. 2022 Jun 29;14(7):1379. doi: 10.3390/pharmaceutics14071379 (PMC9318411; doi:10.3390/pharmaceutics14071379)
Supplement: Supplementary file 1 [file pharmaceutics-14-01379-s001.zip]

Archive with 1 entries (1 files):
- pharmaceutics-1758387-supplementary.pdf
